# Supplementary material for: An Examination of the Effect of Yogurt Consumption on Nutrient Quality of the Diets of Canadians Across the Ages
Source: Nutrients. 2026 May 15;18(10):1581. doi: 10.3390/nu18101581 (PMC13209514; doi:10.3390/nu18101581)
Supplement: Supplementary file 1 [file nutrients-18-01581-s001.zip]

Archive with 1 entries (1 files):
- nutrients-4267649-supplementary.pdf
